# Supplementary material for: Radiologic–Pathologic Discordance After Image-Guided Breast Biopsy: A Systematic Review of Prevalence and Outcomes
Source: Med Sci (Basel). 2026 Apr 30;14(2):229. doi: 10.3390/medsci14020229 (PMC13214900; doi:10.3390/medsci14020229)
Supplement: Supplementary file 1 [file medsci-14-00229-s001.zip]

Archive with 2 entries (2 files):
- Supplementary file_S1.pdf
- Supplementary_File_S2_Study_Level_Extraction_Dataset.xlsx
