# Supplementary material for: Radiologic–Pathologic Discordance After Image-Guided Breast Biopsy: A Systematic Review of Prevalence and Outcomes
Source: Med Sci (Basel). 2026 Apr 30;14(2):229. doi: 10.3390/medsci14020229 (PMC13214900; doi:10.3390/medsci14020229)
Supplement: Supplementary file 1 [file medsci-14-00229-s001.zip › Supplementary_File_S2_Study_Level_Extraction_Dataset.xlsx]

## Sheet: Sheet1
Supplementary Table S2. Reproducible extracted dataset of study characteristics, biopsy variables, radiologic–pathologic discordance, management, and malignancy upgrade outcomes.
Study	Year	Country	Cohort_type	Study_design	Setting	N_total	N_unit	Population_or_cohort	Imaging_modality_or_context	BI-RADS_category_or_imaging_suspicion	Biopsy_type	Needle_gauge	Discordant_benign_n	Discordant_benign_denominator	Discordant_benign_rate	Management_of_discordant_benign	Final_malignancy_upgrade_n	Final_malignancy_upgrade_denominator	Final_malignancy_upgrade_rate
Rjoop et al.	2025	Jordan	Full cohort	Retrospective	Tertiary hospital	828	lesions	BI-RADS IVc/V lesions	Ultrasound-based	BI-RADS IVc/V	CNB ± VAB	NR	26	828	0.031	MDT review + repeat biopsy	10	20	0.5
Tuncez et al.	2024	Turkey	Full cohort	Retrospective	Izmir City Hospital	986	patients	CNB cohort	US/MMG/MRI	BI-RADS 4–5	CNB	18G	73	986	0.074	Excision	19	73	0.26
Vatteroni et al.	2024	Italy	Full cohort	Retrospective	Single center	2385	lesions	BI-RADS 4–5 lesions	Ultrasound	BI-RADS 4B–5	CNB → VAB	14G/10G	36	2385	0.015	Second-line VAB ± surgery	20	36	0.556
Wan et al.	2024	Hong Kong	Full cohort	Retrospective	Queen Elizabeth Hospital	3080	biopsies	All biopsies	MMG + US	BI-RADS 4–5	CNB/VAB	14G/9G	64	3080	0.021	Repeat biopsy ± excision	17	55	0.309
Alexander et al.	2022	South Africa	Full cohort	Retrospective	Academic hospital	131	biopsies	Stereotactic cohort	DBT + US	BI-RADS 4C–5	VAB ± CNB	9G	4	131	0.031	Repeat biopsy / surgery	2	4	0.5
Olayinka et al.	2022	USA	Selected benign cohort	Retrospective	Community hospital	393	cases	Benign CNB cases	US/MMG/MRI	NR	CNB	NR	22	393	0.056	MDT recommendation-based	0	22	0
Ambinder et al.	2021	USA	Full cohort	Retrospective	Single institution	151	lesions	DBT distortion	DBT	NR	VAB	9G	8	151	0.053	Surgery	0	8	0
Jörg et al.	2021	Switzerland	Selected discrepant cohort	Retrospective	University centers	232	patients	Discrepant cases	US	BI-RADS 2–5	CNB	NR	94	Not applicable	Not estimable	Re-biopsy / surgery	26	57	0.456
Kunjummen et al.	2021	USA	Disease-specific cohort	Retrospective	Academic center	81	biopsies	Lobular neoplasia	MMG	Calcifications	VAB	9G/11G	1	65 (subset)	0.015	Surgery	1	1	1
Schmidt et al.	2018	USA	Disease-specific cohort	Retrospective	Breast center	178	patients	Lobular neoplasia	MMG/US/MRI	NR	CNB	NR	NR	NR	Not estimable	Surgery / surveillance	8	Not clearly defined	Not estimable
Lewin et al.	2017	USA	Full cohort	Retrospective	NYU	1314	lesions	MRI lesions	MRI	BI-RADS MRI	VAB	9G	25	1314	0.019	Surgery	9	25	0.36
Dratwa et al.	2016	France	Full cohort	Retrospective	Cancer centers	208	lesions	MRI lesions	MRI	BI-RADS 3–5	VAB	10–11G	4	208	0.019	Surgery	4	4	1
Heller et al.	2016	USA	Full cohort	Retrospective	Single institution	1861	lesions	Stereotactic cohort	MMG	Calcifications predominant	VAB	9–11G	23	1861	0.012	Surgery	7	23	0.304
Poole et al.	2015	USA	Discordant-only cohort	Retrospective	USC center	81	patients	Discordant benign only	US/MMG/MRI	BI-RADS 4–5	CNB/VAB	Multiple	81	Not applicable	Not estimable	Surgery	6	81	0.074
Malik et al.	2014	Canada	Full cohort	Retrospective	Ottawa Hospital	365	patients	Stromal fibrosis	US/MMG/MRI	BI-RADS 4–5	CNB/VAB	14–16G	16	365	0.044	Surgery	16	16	1
Shin et al.	2014	Korea	Full cohort	Retrospective	Samsung Medical Center	187	lesions	Stromal fibrosis	MMG/US	BI-RADS 2–5	CNB/VAB	14G/11G	6	187	0.032	Immediate re-biopsy	3	6	0.5
Manjoros et al.	2013	USA	Full cohort	Retrospective	Breast center	689	patients	Image-guided biopsy	US/MMG/MRI	NR	CNB/VAB	9–14G	11	498	0.022	Excision / follow-up	3	11	0.273
Shah-Khan et al.	2012	USA	Disease-specific cohort	Retrospective	Mayo Clinic	184	patients	Lobular neoplasia	MMG/US/MRI	NR	CNB	Multiple	13	184	0.071	Excision / observation	1	10	0.1
Son et al.	2011	Korea	Full cohort	Prospective	University hospitals	1588	lesions	Benign CNB cohort	US	BI-RADS US	CNB	14G	103	1588	0.065	Re-biopsy	7	103	0.068
Kim et al.	2008	Korea	Selected excised cohort	Retrospective	University hospital	2985	lesions	BI-RADS 4–5	CNB	US	14G	74	386 (selected)	0.192	Surgery	13	74	0.176	NA
Crystal et al.	2005	Israel	Full cohort	Prospective	Soroka Medical Center	715	lesions	Solid lesions	US	NR	CNB	14G	14	399	0.035	Repeat biopsy	7	14	0.5
Fajardo et al.	2004	USA	Full cohort	Prospective multicenter	RDOG trial	1681	patients	Mammographic lesions	MMG	Masses/calcifications	CNB/VAB	14G/11G	119	1214	0.098	Excision	9	119	0.076
Pfarl et al.	2002	Austria	Excision-only cohort	Retrospective	Vienna	318	lesions	Stereotactic VAB cohort	MMG	BI-RADS 3–5	VAB	11G	13	318	0.041	Surgery	7	13	0.538
ADH, atypical ductal hyperplasia; ALH, atypical lobular hyperplasia; BI-RADS, Breast Imaging Reporting and Data System; CAD, computer-aided detection; CNB, core needle biopsy; DBT, digital breast tomosynthesis; DCIS, ductal carcinoma in situ; EXB, excisional biopsy; FEA, flat epithelial atypia; IDC, invasive ductal carcinoma; ILC, invasive lobular carcinoma; LCIS, lobular carcinoma in situ; LN, l…
